# Supplementary material for: Adipose Tissue Steroid Receptor RNA Activator 1 (SRA1) Expression Is Associated with Obesity, Insulin Resistance, and Inflammation
Source: Cells. 2021 Sep 30;10(10):2602. doi: 10.3390/cells10102602 (PMC8534244; doi:10.3390/cells10102602)
Supplement: Supplementary file 1 [file cells-10-02602-s001.zip]

Archive with 1 entries (1 files):
- cells-1355059-supplementary.pdf
